# Supplementary material for: Genome Sequences of the First Phages Infecting Limnohabitans Reveal Their Global Distribution and Metabolic Potential
Source: Microorganisms. 2025 Jun 6;13(6):1324. doi: 10.3390/microorganisms13061324 (PMC12195039; doi:10.3390/microorganisms13061324)
Supplement: Supplementary file 1 [file microorganisms-13-01324-s001.zip › Supplementary Table S1.xlsx]

## Sheet: Sheet1
Supplementary Table S1
Phage DC31 ORFs annotation information (Only display genes with functional annotations)
ORF	Strand	Start	End	Description	E_value	Identity
1	+	2973	3098	Parallel beta-helix repeat	0.001	0.6
2	+	3669	4109	PE family protein	6e-12	0.51
4	﹣	4295	4651	tail fiber protein	1e-09	0.7
5	﹣	4704	6473	tail fiber protein	5e-37	0.38
9	﹣	8625	8849	ChaB family protein	0.045	0.4
10	﹣	8830	9198	intron-associated endonuclease	3e-12	0.38
11	﹣	9188	10663	structural protein	0	0.57
12	﹣	10679	12148	putative terminase large subunit	5e-152	0.52
14	﹣	12705	12790	tRNA-Tyr(gta)	-	-
15	﹣	12880	12955	tRNA-Pro(tgg)	-	-
16	﹣	12963	13037	tRNA-Asn(gtt)	-	-
17	﹣	13043	13117	tRNA-Glu(ttc)	-	-
18	﹣	13126	13199	tRNA-Thr(tgt)	-	-
20	﹣	13908	14420	HNH endonuclease	5e-29	0.37
22	+	15381	16169	PhoH family protein	1e-55	0.43
23	+	16144	16848	caseinolytic protease	1e-36	0.46
24	﹣	17667	18425	Phage protein Gp37/Gp68-like protein	5e-62	0.48
30	﹣	20751	21173	molecular chaperone DnaJ	9e-16	0.3
40	﹣	23495	23758	WYL domain containing protein	9e-15	0.58
42	﹣	24345	24725	phosphoglycerate kinase	1e-33	0.51
46	﹣	25946	26488	cell wall hydrolase	4e-74	0.6
58	﹣	29237	29905	THY1 Predicted alternative thymidylate synthase	2e-99	0.67
59	﹣	29892	30473	putative phosphoesterase	4e-50	0.51
62	﹣	30943	31818	RNA ligase	3e-42	0.36
63	﹣	31831	32340	AAA domain containing protein	4e-28	0.46
69	﹣	33684	34139	deoxycytidylate deaminase	2e-45	0.57
71	﹣	34385	34729	dCMP deaminase	2e-31	0.58
82	+	37935	38828	ATP-dependent DNA ligase	2e-86	0.46
83	+	38776	39879	RNA ligase	4e-86	0.53
84	+	39889	41619	DNA primase/helicase	0	0.51
85	+	41679	43865	DNA polymerase B	0	0.7
88	+	44598	44882	Intron transferase	2e-19	0.46
89	+	45275	46087	gp205	2e-30	0.38
91	+	46428	46502	tRNA-Met(cat)	-	-
96	+	48022	48375	Mycobacteriophage D29, Gp61	2e-39	0.61
97	+	48372	49367	exonuclease	3e-50	0.36
99	+	49562	50077	recombination endonuclease VII	4e-51	0.52
102	+	50434	51393	RNA-dependent RNA polymerase	2e-145	0.74
104	+	51984	52550	dCMP deaminase	1e-14	0.48
107	+	53154	54146	ribonucleotide reductase of class Ia	0	0.79
108	+	54139	55833	ribonucleotide reductase	0	0.6
109	+	55847	56089	thioredoxin	2e-16	0.41
110	﹣	56145	56528	L-alanyl-D-glutamate peptidase	2e-48	0.6
113	﹣	57332	57814	peptidase	2e-19	0.37
115	﹣	58148	58588	Phage tail assembly chaperone protein	6e-19	0.38
119	﹣	62504	67258	tail tape measure protein lambda	5e-57	0.34
121	﹣	68295	69500	putative major tail structural protein	2e-117	0.52
122	﹣	69563	69970	phage tail terminator-like protein	4e-44	0.4963
126	﹣	71403	72416	Major capsid protein	6e-171	0.67
127	﹣	72457	72852	head decoration protein D	3e-39	0.62
129	﹣	74087	74881	putative serine protease	2e-86	0.53
130	﹣	74983	76185	Parallel beta-helix repeat	4e-72	0.59
