# Supplementary material for: Genome Sequences of the First Phages Infecting Limnohabitans Reveal Their Global Distribution and Metabolic Potential
Source: Microorganisms. 2025 Jun 6;13(6):1324. doi: 10.3390/microorganisms13061324 (PMC12195039; doi:10.3390/microorganisms13061324)
Supplement: Supplementary file 1 [file microorganisms-13-01324-s001.zip › Supplementary Table S2.xlsx]

## Sheet: Sheet1
Supplementary Table S2
Phage DC33 ORFs annotation information(Only display genes with functional annotations)
ORF	Strand	Start	End	Description	E_value	Identity
1	-	575	925	phage endoprotease	1.35e-56	0.75
2	-	966	1535	phage-associated hyaluronidase-like protein	6.85e-76	0.56
5	-	2040	3743	head to tail connecting protein	0	0.79
8	-	4528	5154	aspartyl/asparaginyl beta-hydroxylase	2.1e-62	0.56
9	-	5132	6664	phage terminase large subunit	1.35e-287	0.73
23	-	11203	11511	MazG-like family protein	7e-40	0.71
24	-	11520	11924	Ssb Single-stranded DNA-binding protein	5.36e-59	0.7
25	-	11921	12289	endodeoxyribonuclease RusA	6.88e-44	0.59
26	-	12282	12515	DNA-binding transcriptional regulator cro	2.58e-31	0.75
33	+	14440	15390	exonuclease	5.41e-157	0.69
35	+	15618	16466	RecT Recombinational DNA repair protein	9.9e-160	0.84
36	+	16444	16641	Helix-turn-helix domain containing protein	2.25e-34	0.84
38	-	17001	17456	L-alanyl D-glutamate peptidase endolysin	3e-79	0.77
42	-	18652	19311	putative tail fiber	4.76e-22	0.46
45	-	22242	31619	crystallin beta/gamma motif-containing protein	0	0.45
52	-	37826	38845	major capsid protein	3.53e-228	0.92
