# Supplementary material for: Genome Sequences of the First Phages Infecting Limnohabitans Reveal Their Global Distribution and Metabolic Potential
Source: Microorganisms. 2025 Jun 6;13(6):1324. doi: 10.3390/microorganisms13061324 (PMC12195039; doi:10.3390/microorganisms13061324)
Supplement: Supplementary file 1 [file microorganisms-13-01324-s001.zip › Supplementary Table S3.xlsx]

## Sheet: Sheet1
Supplementary Table S3
Phage YIMV22061 ORFs annotation information (Only display genes with functional annotations)
ORF	Strand	Start	End	Description	E_value	Identity
1	+	127	1323	DNA polymerase	0	0.69
2	-	1260	1691	GNAT family N-acetyltransferase	4e-31	0.46
3	-	1672	1995	Helix-turn-helix domain containing protein	4e-35	0.62
5	-	2238	3854	DNA primase/helicase	0	0.76
9	-	5275	5715	Endolysin	1e-53	0.57
10	-	5719	6135	Endonuclease I	2e-57	0.7
11	-	6135	6878	ssDNA binding protein and ssDNA annealing protein	2e-80	0.61
15	-	7906	10479	T7 RNA polymerase	0	0.56
16	+	10673	10761	tRNA-Leu（TAA）	-	-
17	-	11008	12051	site-specific integrase	6e-126	0.58
18	-	12062	12427	MarR Transcriptional regulators	3e-15	0.41
25	-	16311	18056	terminase large subunit	0	0.82
30	-	19761	22007	phage tail fiber protein	2e-26	0.47
31	-	22082	26812	transglycosylase SLT domain-containing protein	0	0.61
32	-	26829	29177	internal virion protein	8e-143	0.38
34	-	29705	30157	DUF2833 domain-containing protein	7e-65	0.65
35	-	30150	32513	Tail protein B	2e-158	0.37
36	-	32515	33099	Phage Tail protein	3e-83	0.62
38	-	33469	34410	Major capsid protein	0	0.91
39	-	34522	34956	Holin of 3TMs	2e-23	0.47
40	-	34953	35483	head assembly	3e-23	0.43
42	-	35925	37490	Portal protein	0	0.76
46	-	38440	38724	DUF3310 domain-containing protein	1e-32	0.83
48	-	38954	39793	Exonuclease	5e-131	0.64
50	-	39999	40619	DNA-directed DNA polymerase	2e-84	0.67
